# Supplementary material for: Intranasal delivery of mRNA expressing newly identified Acinetobacter baumannii antigens protects against bacterial lung disease
Source: NPJ Vaccines. 2025 Jul 4;10:144. doi: 10.1038/s41541-025-01202-0 (PMC12227653; doi:10.1038/s41541-025-01202-0)
Supplement: Supplementary file 2 — Raw Data [file 41541_2025_1202_MOESM2_ESM.xlsx]

## Sheet: Figure 3
D	PBS					OXA23					PAL					OXA23 + PAL
21	1970.73	1450.43	1584.02	1716.28	1961.48	1222.64	1766.69	1696.96	2011.02	1015.08	2399.99	2262.51	2588.3	2418.81	1976.17	306.7437*	1096.57	539.265*	1353.77	1279
41	2643.1	2956.28	2867.97	2207.24	2905.62	2431.55	3607.45	4373.45	7344.5	4191.56	5716.73	5615.86	4415.44	3539.17	5871.39	2530.97	2543.73	2722.11	2431.06	6155.87
E	PBS					OXA23					PAL					OXA23 + PAL
21	511.267	500.988	502.364	305.913	522.052	32.5904	147.487	0	0	78.9575	607.166	303.08	649.502	343.732	341.877	156.279	64.3469	115.398	24.2446	62.5962
41	324.96	476.688	342.144	280.078	310.431	1237.61	9245.92	1848.38	1211.18	1155.22	2783.97	2210.33	1140.42	2549.24	1303.09	671.141	465.829	517.143	431.707	5020.81
F	PBS	OXA23	PAL	OXA23 + PAL		G	PBS	OXA23	PAL	OXA23 + PAL
Weight	-8.7156	-7.46888	-5.9633	-9.40594		IL-6	979.897	467.049	532.888	494.993
	-8.21918	-6.72646	-8.73786	-7.87037			969.023	411.806	543.98	414.25
	-10.1852	-12.6761	-7.69231	-8.33333			900.588	669.194	706.428	434.861
	-10.1852	-6.92641	-5.21739	-7.37327			605.229	521.916	406.127	482.671
	-10.8696	-8.91089	-8.6758	-9.27835			632.177	263.846	379.015	324.799
H	PBS	OXA23	PAL	OXA23 + PAL		I	PBS	OXA23	PAL	OXA23 + PAL		J	PBS	OXA23	PAL	OXA23 + PAL		K	PBS	OXA23	PAL	OXA23 + PAL
Nasal CFU	31000	7000	20500	9500		BAL CFU	9500	1100	3000	2600		Lungs CFU	412500	68500	225000	60000		Spleen CFU	50	1	1	50
	95000	5500	2600	20000			2500	1100	1550	2700			700000	67250	150000	70000			1	1	1	150
	47500	3150	5100	3450			49500	3200	7500	1700			2600000	135000	935000	46500			50	1	1	1
	50000	3750	65000	15500			42500	650	3750	1750			1650000	175000	190000	100000			1	1	1	1
	10500	7500	5500	8000			14500	2750	1700	3400			555000	170000	70500	58750			1	1	1	1

## Sheet: Figure 4
C	PBS					5μg PAL					5μg OXA23
21	605.998	731.05	923.68	659.905	850.357	835.695	811.848	552.683	710.632	1204.46	516.524	674.516	674.065	869.621	743.542
41	706.085	455.687	394.145	329.388	386.39	603.459	326.164	606.102	474.446	718.185	404.458	445.41	467.298	432.094	394.949
D	PBS					5μg PAL					5μg OXA23
21	26.0088	32.4878	38.3994	59.5912	49.7225	56.1586	58.1865	41.0665	46.9052	44.955	171.081	218.315	219.672	152.938	233.504
41	42.8562	26.7237	29.308	14.3472	27.378	109.796	155.443	117.796	160.916	255.709	1512.34	668.488	994.008	1142.8	1022.06
E	PBS	5μg PAL	5μg OXA23		F	PBS	PAL	OXA23
Weight	-6.66667	-6.00858	-7.02479		IL-6	1396.85		1238.71
	-4.88889	-2.69058	-3.78151				2006.79	2669.45
	-8.33333	-6.86695	-4.65116			2046.32	2236.46	2083.97
	-7.08333	-7.27273	-7.5			2027.5	1839.24	1747
	-4.47154	-6.42202	-6.66667			2202.57	2422.83	818.906
G	PBS	5μg PAL	5μg OXA23		H	PBS	5μg PAL	5μg OXA23		I	PBS	5μg PAL	5μg OXA23		J	PBS	5μg PAL	5μg OXA23
Nasal CFU	55000	125000	23500		BAL CFU	50000	600000	1500		Lung CFU	2700000	5000000	400000		Spleen CFU	600	450	50
	2300000	55000	7500			335000000	14500	300000			203000000	335000	2900000			1175	300	1
	450000	36250	13500			10500000	65000	12000			7000000	400000	60000			450	350	1
	335000	105000	12000			1350000	50000	34000			2575000	400000	500000			150	950	1
	165000	23250	75000			850000	25750	11000			11750000	450000	182500			1150	750	1

## Sheet: Figure 5
A	PBS					WT mRNA					m1ψ mRNA					saRNA
21	244.985	370.308	116.419	498.562	932.037	2427.3	877.216	1421.38	1388.78	1651.61	1764.24	1017.35	1336.36	1033.29	2444.73	992.399	1862.97	553.521	1573.19	2026.44		No one will ever read this file
41	2192.58	1184.52	1409.19	945.302	1724.05	11485.3	7526.72	10225.9	9780.91	11594.6	8199.67	7045.84	8011.63	7361.19	9534.46	5355.87	5299.98	5703.82	7912.48	9414.87
B		(1μg) WT mRNA					(1μg) m1ψ mRNA					(1μg) saRNA
21	0.124013	0.149424	0.098791	0.050423	0.029063	0.125007	0.019031	0.022261	0.125774	0.013555	0.891746	0.28779	1.70227	2.26558	0.587558
41	1.49562	1.54443	1.33163	0.440675	0.504939	0.7552	0.368118	0.319073	1.15588	0.187499	2.44646	5.8472	7.1029	4.35863	4.56596
C	PBS					WT mRNA					m1Ψ mRNA					saRNA
Weight	-6.54206	-7.76256	-7.73196	-6.40394	-8.33333	-3.53535	-2.5974	-6.34921	-3.41463	-5.50847	-4.4843	-7.00935	-4.64135	-3.40426	-2.30415	-6.13208	-3.6036	-3.87931	-2.20264	-5.74163
D	PBS					WT mRNA					m1Ψ mRNA					saRNA
Nasal	135000	335000	165000	125000	5950	15000	10500	2350	2300	4100	13500	11000	21000	16000	20000	2550	1850	2050	3050	9500
E	PBS					WT mRNA					m1Ψ mRNA					saRNA
BAL	150000	120000	3200	115000	3050	7	8	15	23	22	0	10	0	0	0	15	13	12	5	20
F	PBS					WT mRNA					m1Ψ mRNA					saRNA
Lung	650000	1600000	6150000	12500000	4050000	60000	45000	225000	130000	140000	250000	315000	340000	115000	35000	1050000	1050000	700000	300000	500000
G	PBS					WT mRNA					m1Ψ mRNA					saRNA
Spleen	10000	12500	9500	16000	9500	0	20	17	12	9	8	7	5	4	0	3	4	5	2	0
H	PBS					WT mRNA					m1Ψ mRNA					saRNA
Cells	1500000	1700000	2100000	1700000	2100000	3900000	3600000	2500000	4500000	3700000	1600000	3200000	2100000	2100000	2400000	5100000	4000000	2300000	3700000	4500000
I	PBS					WT mRNA					m1Ψ mRNA					saRNA
CD4 Trm	17.95	30.2381	73.1427	30.6959	42.7871	119.327	101.284	24.0644	16.1079	55.0424	45.3792	97.1856	35.1656	31.3157	25.011	75.3522	133.733	147.69	163.787
J	PBS					WT mRNA					m1Ψ mRNA					saRNA
CD8 Trm	81.3845	174.852	57.4692	52.0932	93.1129	779.354	460.592	176.135	128.62	284.702	102.415	198.999	75.7615	76.9137	143.187	277.753	82.0653	171.324	96.9323

## Sheet: Figure 6
A	PBS					IN					IM					IM saRNA					IN saRNA
21	261.097	411.181	612.753	429.3	456.745	249.69	488.028	218.146	514.708	252.512	846.942		645.373	524.363	557.179	594.785	192.322	562.303	341.359	228.395	448.945		497.276	120.106	501.017
41	244.985	370.308	116.419	498.562	932.037	2427.3	877.216	1421.38	1388.78	1651.61	1764.24	1017.35	1336.36	1033.29	2444.73	992.399	1862.97	553.521	1573.19	2026.44	709.514	1191.92	676.637	293.022	1248.18
B	PBS					IN					IM
21	1.02024	1.87533	1.36344	1.59925	1.39322	2.83875	3.37161	2.91142	2.40677	1.4618	2.84242	5.07642	3.32872	2.49176	2.33552
41	2.94412	3.37508	4.39858	2.10317	3.9837	18.3252	7.52729	18.1017	5.26059	5.62975	4.77633		3.70641	1.77729	1.63994
C	PBS					IN					IM					IM saRNA					IN saRNA
Weight	-10.7981	-6.76328	-9.18367	-8.5	-8.11966	-7.32759	-5.71429	-1.36364	-4.56853	-6.63717	-3.92157	-7.58929	-7	-5.21327	-4.41176	-3.96476	-7.20721	-2.91262	-7.87037	-6.25	-5.50459	-7.94393	-10.3286	-8.25688	-5.24017
D	PBS					IN					IM					IM saRNA					IN saRNA
Nasal	310000	145000	415000	205000	350000	110000	80000	1950	155000	50000	550000	650000	1250000	500000	800000	75000	55000	140000	135000	50000	40000	100000	135000	95000	100000
E	PBS					IN					IM					IM saRNA					IN saRNA
BAL	50000	110000	45000	250000	55000	8000	800	4000	5000	700	300	750	1200	1200	800	70000	75000	450000	65000	125000	100000	10000	40000	70000	170000
G	PBS					IN					IM					IM saRNA					IN saRNA
Lung	29000000	34500000	54000000	44000000	35500000	1300000	700000	1800000	700000	1650000	13500000	8000000	10500000	2500000	34000000	6500000	19500000	35000000	4350000	8500000	45000000	44500000	19000000	2500000	3700000
H	PBS					IN					IM					IM saRNA					IN saRNA
Spleen	7500	6000	7000	4000	10000	0	0	0	0	0	2	1	2	0	0	5	5	7	5	5	3	2	1	0	1
I	PBS					IN					IM					IM saRNA					IN saRNA
Lung cells	6700000	8200000	6500000	8700000	9700000	4200000	5500000	6200000	4100000	4500000	4200000	5500000	6200000	4100000	4500000	4800000	4700000	5000000	7500000	8300000	5400000	6700000	3300000	5200000	4400000
J	PBS					IN					IM					IM saRNA					IN saRNA
CD4	0	0	0	0	0	5631.26	8196.12	3838.86	4417.46	1790.21	813.416	1890.46	1162.48	135.798	894.788	1431.5	1040.13	175.774	972.95	1063.11	1723.5	477.212	659.612	757.618	882.095
K	PBS					IN					IM					IM saRNA					IN saRNA
CD8	0	0	0	0	0	21413.8	24410.2	22138	3498.87	1019.87	1403.57	2400.04	3428.05	3725.13	3436.83	197.065	557.051	90.0607	291.152	139.795	8278.93	2379.22	4336.19	7588.38	5608.45
